# Supplementary material for: Characterization of prostanoid pathway and the control of its activity by the eyestalk optic ganglion in the female giant freshwater prawn, Macrobrachium rosenbergii
Source: Heliyon. 2021 Jan 30;7(1):e05898. doi: 10.1016/j.heliyon.2021.e05898 (PMC7851786; doi:10.1016/j.heliyon.2021.e05898)
Supplement: S1 [file mmc1.txt]

>Homo sapiens [AAH11613.1]
MDPAARVVRALWPGGCALAWRLGGRPQPLLPTQSRAGFAGAAGGPSPVAAARKGSPRLLGAAALALGGALGLYHTARWHLRAQDLHAERSAAQLSLSSRLQLTLYQYKTCPFCSKVRAFLDFHALPYQVVEVNPVRRAEIKFSSYRKVPILVAQEGESSQQLNDSSVIISALKTYLVSGQPLEEIITYYPAMKAVNEQGKEVTEFGNKYWLMLNEKEAQQVYGGKEARTEEMKWRQWADDWLVHLISPNVYRTPTEALASFDYIVREGKFGAVEGAVAKYMGAAAMYLISKRLKSRHRLQDNVREDLYEAADKWVAAVGKDRPFMGGQKPNLADLAVYGVLRVMEGLDAFDDLMQHTHIQPWYLRVERAITEASPAH
>Pan troglodytes [NP_001233456.1]
MDPAARVVRALWPGGCALAWRLGGRPQPLLPTQSRAGFAGAAGGPSPVAAARKGSPRLLGAAALALGGALGLYHTARWHLRAQDLHAERSAAQLSLSSRLQLTLYQYKTCPFCSKVRAFLDFHALPYQVVEVNPVRRAEIKFSSYRKVPILVAQEGESSQQLNDSSVIISALKTYLVSGQPLEEIITYYPAMKAVNEQGKEVTEFGNKYWLMLNEKEAQQVYGGKEARTEEMKWRQWADDWLVHLISPNVYRTPTEALASFDYIVREGKFGAVEGAVAKYMGAAAMYLISKRLKSRHRLQDNVREDLYEAADKWVAAVGKDRPFMGGQKPNLADLAVYGVLRVMEGLDAFDDLMQHTHIQPWYLRVERAITEASPAH
>Mus musculus [NP_598544.2]
MAQAARLSWVLVSSRCALTEGLLTRPWQPLSAQSRAGFTRVAAGSRGAAVRKGSPRLLGAAALALGGALGLYHTVRWHQRSQDLRAERSAAQLPLSNSLQLTLYQYKTCPFCSKVRAFLDFHSLPYQVVEVNPVRRTEIKFSSYRKVPILVAQEGDSLQQLNDSSVIISALKTYLVSGQPLEEVITYYPPMKAMNDQGKEVTEFCNKYWLMLDEKEAQQMYGGKEARTEEMKWRQWADDWLVHLISPNVYRTPAEALASFDYIVREGKFGAVEAAMAKYVGAAAMYLISKRLKSRHHLQDDVRVDLYEAANKWVTAVGKDRPFMGGQKPNLADLAVYGVLRVMEGLEAFDDLMRHSHIQPWYLRMERAIEEAPSVHHVNPSCKD
>Bos taurus [NP_001160026.1]
MAHAVRALWPHGRALAWRLGDRPALGLHAQSRAGFTGAAGGSGPAATARKGGPRLLGAAALALGGALGLYHTARWHLRAQDLRAERSATQLSLSSRLQLTLYQYKTCPFCSKVRAFLDFHALPYQVVEVNPVRRAEIKFSSYRKVPIVMAQEGESLQQLNDSSVIISALKTYLVSGQPLADIITYYPPMKAVNDQGKEVTEFCNKYWLMLDEKEAQRMYGGKEARTEEMKWRQWADDWLVHLISPNVYRTPAEALASFDYIVKEGNFGTVEGAMAKYMGAAAMYFISKRLKRRHHLRDDVREDLYEAANKWVAAVGKDRPFMGGQKPNLADLAVYGVLRVMEGLEAFDDLMRHTHIQPWYLRVEKAIAEAPQ
>Sus scrofa [XP_001927971.1] 
MAHAARVLWPSGRALAWRLGGRPSLRLPEQSRAGFTGAAGGPGPTATTRKGGPRLLGAAALALGGALGLYHTVRWHLRAQDLRAERTAAQLLLSSRLQLTLYQYKTCPFCSKVRAFLDFHALPYQVVEVNPVRRAEIKFSSYRKVPILLAQEGDSLQQLNDSSVIISALKTYLVSGQPLEDIVTYYPPMKAVNEQGKEVTEFCNKYWLMLDEKEAQRMYGGKEARTEEMKWRQWADDWLVHLISPNVYRTPAEALASFDYIVKEGNFGTVEGAMAKYMGAAAMYLISKRLKSRHHLQDDVREDLYEAANKWVAAVGKDRPFMGGQKPNLADLAVYGVLRVMEGLEAFEDLMRHTHIQPWYLRVEKAIAEAVQ
>Columba livia [XP_005513995.1]
MEASDLFLPQLPAGSLQLTLYQYKTCPFCSKVRAFLDYHGLPYEIVEVNPIMRKEIKFSSYRKVPILLANAGSPLQLNDSSVIISAIKTYLISKNTLEEIVSFYPPMKTVTEQGKEVFEYGNKYWLMLDEKETKRIYPVNEVRVEEMKWRKWADDWLVHLISPNVYRTPREALASFDYIVREGKFGTVEGFFAKYLGAVAMFFISKRLKKRHHLRDDVREDLYEAVNEWVKAVGKHRLFMGGNQPNLADLAVYGVLRVMEGLEAFDDMMVHTKIQPWYQRMEEVIQRGEAAV
>Gallus gallus [XP_415498.1]
MAAAGRAWRVAALLPPWRLRAPCRSLGSAARGAAAGGSRLLLGAAFALGGGAGLCLAARQRLREHSAAELPAGNLQLTLYQYKTCPFCSKVRAFLDYHGLPYEIVEVNPIMRKEIKFSSYRKVPILLADAGSPLQLNDSSVIISAIKTYLISKRNSLEEIVSFYPPMKTVTEQGKEVLEYGNKYWLMLDEKETKRVYPVKEVRVEEMQWRKWADDWLVHLISPNVYRTPKEALASFDYIVREGKFGTVEGFFAKYMGAIAMFFISKRLKKRHHLRDDVREDLYEAVDKWVKAIGKNRLFMGGSQPNLADLAVYGVLRVMEGLEAFDDMMVHTKVQPWYQRMEEAIQKAAA
>Alligator mississippiensis [XP_019331362.1] 
MAAAGRGWRCVRPLTWRARAAAPGLLRAPGRAYCVPSGAGPAARGRLLAGAAFALGGGFGLYQTLQHRLKTREHLAKQEPAQLPEGSLQLTLYQYKTCPFCSKVRAFLDYHGLPYEIVEVNPVMRKEIKFSSYRKVPILLTNTGNSLQLNDSSVIISAVKTYLISRRKSLDEIVTFYPAMKAVNDQGKEVTEYGNKYWLMLDEMETQQVYPIKEMLVEEIKWRKWVDDWLVHLISPNVYRTPREALASFDYIVREGKFGTMEGFFAKYVGALAMFFIGKRLKSRHHLQDNVREDLYEAADDWVKAIGKHRLFMGGSQPNLADLAVYGVLRVMEGLEAFDDMMTHTKIQPWYHRMETAIKEAVITNQHQLHLPV
>Chelonia mydas [XP_007057362.1]
MAAACSSWRCLGLLPWRLRAAGQAAGVGLLRAQSRGYCVPFGTGRYARGRARKGSRMLVGAAFALGGTFGLFQTLQNPLKAQEHLAEQQAAKLPAGSLQLTLYQYKTCPFCSKVRAFLDYHGVPYEIVEVNPVMRKEIKFSSYRKVPILLANAGNALQLNDSSVIISAIKTYLVSRKKSLEEIVSFYPPMKAVNERGKEVTEYGNKYWLMLDEMETQHVYPIKETRVEEMKWRKWADDWLVHLISPNVYRTPREALASFNYIVHEGKFGTVEGFFAKYVGAVAMFFISKRLKSRHHLQDNVREDLYKAANDWVKAIGKHRPFMGGSQPNLADLAVYGVLRVMEGLEAYDDMMTHTKIQPWYHRMEKAIGEAEVPNWQLLQPPY
>Xenopus tropicalis [XP_002935550.1]
MAAYTAGLFGASTRRLVLPQRLTGVVMGAAQTGRCLSFPSVSGGGSLIVSGLGARAHMSLGTRSHLPLYRAVGKSNLPLVGPTCPVVRGFRAGGWWKDSDRRTRKLLGLAFVLGGSLGVFQALQSSLGEQRAEEEQQATDGTLKLTLYQYKTCPFCSKVRAFLDFYQLPHEIVEVNPVMRREIKFSSYRKVPILIADSSSSLQLNDSSVIISVIKTFLTSKKSLEEILSYYPSMKAANDQGKEVIEYNNKYWLMLDERETKQVYPTKESRVEEMKWRRWADDWLVHLISPNVYRTPHEALASFDYIVREGNFGPVEGLFAKYVGAVAMYIIGKRLKSRHHLQDDVRQDLYAAANDWVAAVGKHRKFMGGSQPNLADLAVYGVMRVMEGLESFDDMMTNTKIKPWYERMTTAVYSPVDSQ
>Nanorana parkeri [XP_018421003.1] 
MAARRAHELGALTWRLAGHWRPGTAGLGGVLAARGSGQSWRSYVCLQSSRSNLPLTAPHTGLTPLCVSWRGYRTGWRGQEDGRGGKRMWAVMFAVGGSLGVLQTLNYALGEQKAEEATQQAEENGGLQLTLYQYKTCPFCSKVRAFLEYHQLPHEIVEVNPVMRKEIKFSTYRKVPILLANAGCSMQLNDSSVIISAVKSFLISKKKSLEEIVSYYPGIQSTNEKGKEVTEYQNRYWLMLDEQETKQLYGSKEAQKEEMKWRRWADDWLVHLISPNVYRTPGEALASFDYIVREGNFGSAEGLCAKYVGAAAMFFIGKRLKSRHNLQDDVRQDLYKAADTWVKAVGKHRKFMGGSEPNLADLAVYGVLRVMEGLKSFDDMMAHTKIQPWYKRMTRAIEERAASR
>Danio rerio [NP_956574.1]
MAAACTRTLGKVGRLVLDTPTCRFTNTAAFVPRTSMRCQGRAYGTGSSGFKSRLLLAAPVRGSGRVLGCAFLLGGGFGLYQTIKLTLQHHLAEKESDASDLDTDLKLTLYQYKTCPFCSKVRAFLDYHRLPYEIVEVNPVMRQEIKWSTYRKVPILMVNGTVQLNDSSVIISALKTYISSKDKKISEILACYPEMKSKNDRGKDVIEFGNKYWVMVHDADADQLYPGKDSRKEEIKWRTWADDWLVHLISPNVYRTPTEALASFDYIVREGKFGSFEGFFAKYFGAAAMWIISKRLKYKHNLQADVRQDLYKAVNDWVAAIGKNKQFMGGDEPNLADLAVFGVLRVMEGLQSFDDMMEHTKVKKWYSRMQKATQHVS
>Carassius auratus [XP_026126127.1] 
MMAAACARTLSKVARLVLDTPTCRVTNAAALVPRFSMRCQGRAYGTGGAGFRSRALLAAPTRGSGRVLGCAFLLGGGFGLYQTVKLTLQRHHADEKSNAPELGTDLKLTLYQYKTCPFCSKVRAFLDYHGLPYEIVEVNPVMRQEIKWSTYRKVPILMVNGTLQLNDSSVIISVLKTYLVSREKTMSEILTCYPEMKAKNDRGKDVIEFGNKYWVMVRDADADHLYPGKDNRKEEIKWRKWADEWLVHLISPNVYRTPTEALASFDYIVREGKFGTFEGFFAKYFGAAAMWIISKRLKNKHHLQDDVRQDLYKAVNDWVSAIGKNKKFMGGDQPNLADLAVFGVLRVMEGLQAYEDMMEHTKVKNWYRRMEKATQRES
>Crassostrea gigas [XP_011429906.2]
MSGEIVDDVLGMPCQEKCNDQPEKSGDQGSLGTALLYDKQKYVVNADFPGQSIAPTKQIRFDDDKTGLKLTLFQFVTCPFCCKVRAMLNYNGISYDVVEVNSITRDEIKWSKYKKVPILVAQGVGEEGYVQLNDSTVIMSVLESYLNDKTVSLQKLLTFYPTMDKEIKGRFRSKTVTETPNKNFLMFQDHLTDKRTPEERAEERRIRVWVDTVFVHLISPNVYRTMSESLDTFQWFSKAGDWETNFTGFQRNTIIYIGGFVMYFVGKKLKRKYNLQKDVRESLYEGGNAWVNFLKGRKFVGGDQPNLADLSMYGMLTAMEGTEAFRDLVDNTKLKPWYDRTKTMVEGHQGANRARDVTRK
>Aplysia californica [XP_005088854.1]
MAAPFNLQGRLLAAGKISKSFVNFQNVAPKSFRQCRTNVRLYSSRTENSRKFNIKIKPALRVTALVLGGSYALRQAISEWNRMKVYAGDQARPPHAPSRQVRVDTDHSGLKLTLYQYQTCPFCCKVRAVLDYHGFSYDVVEVNSVTKKELKWSEYKKVPILIAEVAGSKEEVALHDSTVVVSILESYLHDRSTSLQKLNSYYPCLTEKVGRKTKYDFPNKYFVMFQEKADLGSTAKERSEERKWRKWADDHMVHMLSPNAYRTMRESLQSFNYFSEVGEWEKNFSFFERMMVIYVGAAVMYVMGIILKYKYELKDDVRQSLYDACNEWVKAIGKNKQFMGGNQPNLADLAVYGVLNSIEGCAAFQDALKNSKIGPWYRRTKDMVASHQGANPLHSKTQPSETHIAQGKV
>Octopus vulgaris [XP_029656115.1] 
MAVRLGSQSLWNNFRKIDNNYLHKNYFLFRKIDTVQKVNHAKYWKGHNSNYFSKKIFNRVSCVAGVTTLICASYYRYVYGDTFNNIPNVLAAKEKGFPQFKISRSIKSKHHPLGVKLTLFQYQTCPFCCKVRAMLDYRGYSYDVVEVNSIWRTQIKWSKYKKVPILVCEGIGEDDYLQINDSSVVMSLFESHLWDNSQSIEKLLTYFPAIESKDTRGKTVYDFPNKYFIMFQEGTPYANDKFLKKERKWRKWVDDRLVHTLSPNVYRTPSEALQAFKYFENVGDWGNNFSKFECFFIVHIGAAAMYFVAKMLKKKHKLHDDVRFSLYEACREWNNALQKEPFMGGNSPNLADLSAYGVLSSIEGCTAFQDLLEHTKIGKWYYRTKEAVINHKGIGLQDQFRE
>Drosophila erecta [XP_001973033.1] 
MSCFRLATATVLAGVRPLPAASGRGALPLLTRRRNLDVAFARRQFAVAVENGGGKKKPNGTFKLAILGATVGAATGSVYTLYQRWTDGNSHKEHEETKPTRLGGIPAGVRITKRYVNPKDTSGLDIVLFQFQTCPFCCKVRAFLDYMGISYSVVEVDAVLRQDIRWSSVKKVPMVLIRQQDGKYVQMVDSSAIISLIATYLQDKRTDIGELAQFYPHTSFFDDDGKKKNDILNKYFLMYREHSPKGVSKETEESDRKWRSWADSHLVHLISPNCYQTMGESLETFEWFSQAGEWDVHFPKWERDLMVYCGATAMWAIAKMLKRRHALTDDVRSHMYDALDQWTTELKKRNTKFMGGKQPSLADLSVFGVLSSMEGCQTFKDCLQNTSIGKWFYDVKALVEKNRGQLQRERIENLAAIA
>Tribolium castaneum [XP_973652.1] 
MSLFSHGLRRHGRDLLRLGPSGVNLVGVWGGGVSFRNYTTHRSLKGVFKLGLAGVTVGALVGTGYSIHRLNQPRGHIINEETAIPILEELPKIAPSREVRFPEDRSGLKLTLFQYQTCPFCCKVRAFLDYYGISYDVVEVDPVLRQSIKWSPYKKVPILVADLPQGYQPLNDSSMIISALSTYIKDRKDLRETVKCYPHITYVDEDGSKKSEIMNKYFLVLGENKISREINEERQWRKWVDEVFVHVLSPNVYRTREEAFEAFNWFSEVGEWEKNFPSWERNLIIFVGASAMYLIGKKLQKKYSLKRDVRESFYDECNFWMKSIKAKGTKFMGGERPNLADLAVYGVLCSIEGCQAFKDIVKHTKIAEWYYPMKEAVNGHEGAQFV
>Ceratitis capitata [XP_004524552.1]
MSSLRVALNRRFVTGVVSRPSVGYVLPVWRSIGSQVRRYASQVTPKRNGTSTFKLALIGAGLGAASGTVYSIYGNWKDKSSHMEHQRIPPKILKELPDVRITKRFVNPNDNSDLNIILFQYQTCPFCCKVRAFLDYMGISYSVVEVDAVLRQDIKWSEQKKVPMILVQQGDGRYIQMTDSSAIISLLASYLNDKQTDVGDLAKFYPMISFFDDNDKKRLDILNKYFLMYQDKTPKHITRDTQEDERKWRTWADSHLVHLISPNCYRTLNEARETFEWFSKAGEWDIYFPKWERDLMVNVGAFAMWGISKMLKRRHGLSDDVRSHIYEALNKWTKELEKRKQKFMGGDRPNLADLSVFGVLNSMEGCEAFGDCMKNTKIGEWYNGVKKLVDKNRGNLVRRAELMPLAA
>Bombyx mori [XP_012548985.1] 
MWRSTLTLLRKIVVPSLKENLQQSKTLFSTKSRPRSTVRLTLISAGIGVLVGAGYGGYTHYKINAKKRTLPQENEEYAFVKQAPKYTPQYCVINDSDTSNLSLVLFQYRTCPFCCKVRAYLDARGISYEVVEVDAVLRQAIKWSGYKKVPIVLAKVDGGYQQLLDSTAIISILETYLLDKKSQLTEIIKFYPVSQFVNDAGKNITEITNKYFIMHNSPLSNDNEKSAELEERKWRQWADTVLVHTLSPNVYRTPGEALETFKWFEQAGRWKESFPGWECALMVYVGAAAMWMIAKRLKKRHNISDDVRQSLYDAANEWTIAVNKKGKRFFGGDAPNLADITVYGVLSSIEGCMAFKDLRNNTQIAKWYDDVKNAIESRMGKVEMAHA
>Apis mellifera [XP_026298926.1]
MRNNDSTCTYVSRLYTCTLTFTYMEYHKYQVVSPMDSTELKLTLFQYQTCPFCCKVRVFLDYYGISYDIVEVDPVLRKEISWSSYKKVPILLAQIDSGYQPLNDSSMIVSLLASYLKDRSQKINDLVEYYPSIAMHDENQKLKYEIMNKYFLMYKENLISDENINEVIEERKWRQWVDDEFVHTLSPNVYRTLSEAYKTFNWFSEVGKWEEYFPMWERLIIINIGAIAMWFISKRLKKRHNLKDDVRQSLYDEINKWLYAIKKHGGTFMGGKKPNLSDLAVYGILKSIEGCSAFKDALENTKLCTWYDAMTKEVETHSGSKYLMAK
>Zootermopsis nevadensis [XP_021915824.1]
MQNAAMAALAVVKVCSQVYRNVAFCVYRTREAYFLGRNEFISVRLFSTHGVPNMSNSRKSSTLMYGLLGISMGALVGAGYSYHKKTETQSPAILNKNMGTTSAVLETPPDFQISRKVVVPADNTGLKLTLFQYTTCPFCCKVRAVLDYYGFSYNIIEVNPVLRQQIKWTEYKKVPIVLAHVDGVYQQMNDSSMIISALASYLHDRNQGLEEVVKFYPSISFTDDDGKLKNDILNRYFLMYQGNIPQDKTKDTILKERQWRKWADDVLVHMLSPNVYRTREEALQAFNWFSEVGEWEKHFSTWERYLVVYVGAYAMWIIGKRLKKRHNLKDNVRASLYDACNHWMKSMAKQGTEFMGGEMPDLSDLAVYGVLSSIEGCVTFQDLLQHTSIGKWYYSMKQNVQSHAGCSIMNG
>Penaeus monodon [AFJ11396.1]
MYEIYKKIVTPLANPSEGSEYLLKEKPPTFKPARTIRTPTDTTGLKITLFQYQTCPFCCKVRAFLDYYGFNYDVIEVNSVTRAQTRWTDYRKVPFLVVALPNSDKVLQLKDSSMIVSVMQSFLDNKTENLEDLVKCYPTIEFTDDEGEKRLEIMNRYFLMYGKHPPGRSKDDIVDERKWRKWVDDVLVHVLSPNVYRTPQESFQAFQWFSKAGSWEEHFETWERLLVLYVGSIAMFFIGKNLKRRHQIKDDVRASFYDDVNVWLKALKKKGTKFMGGDEPNLSDLSVFGVLTAVEGCDAFQDVKSNTKITPWFEQMKEVVSQHGGAKLTMERGNLLQN
>Penaeus vannamei [XP_027219753.1] 
MNIYVRRVLSSLRQYEPIFSRNTPQTLQRYGVKESPLLRFASTGKTVKSPTKSNAMKRYGKLVAIGFSMGAIGGAAYMYEIYKKIVTPVSNPSEGSEYLLKEKPPTFKPARSIRTPTDTTGLKITLFQYQTCPFCCKVRAFLDYYGFNYDVIEVNSVTRAQTRWTDYRKVPFLVVELPNSDKVLQLKDSSMIVSVMQSFLDNKSENLEDLVKCYPTIEFSDDEGEKRLEIMNRYFLMYGKHPPGRSKDDIVDERKWRKWVDDVLVHVLSPNVYRTPQESFQAFQWFSKAGSWEEHFETWERLLVLYVGSIAMFFIGKNLKRRHQIKDDVRASFYDDVNVWLKALKKKGTKFMGGDEPNLSDLTVFGVLTAVEGCDAFQDVKSNTKITPWFEQMKEVVSQHGGAKLTMERGNLLQN
>Scylla olivacea [AVY03799.1]
MSKASSAVITMLSYARRPFSCLTQNVFVLRNTVGTHRSHCLKNQWLQRPFSTGKSGSSKTYMWKRYGKLLGVGFGVGAFAGAYYAYEFYKKISTPVANPSEGGEYILKESPPEYAPARTIHVPTDTTGLKITLFQYQTCPFCCKVRAYLDFYGFNYDVIEVNSVTRSQTKWTDYRKVPFLVIRFPDSETILQLKDSTMIISVLQSYLHNKNENIQSLVKCYPTINYTDEEGEKRIEIMNKYFLMYGQHPSGRTKEDIVEERKWRKWVDDVLVHVLSPNVYRTPSEAFQAFQWFSKVGNWEELFATWERLLVVYVGAAAMYIIGKNLKRRHQLHDDVRESFYEEVNVWLKALKKKGTRFMGGDVPNLSDLSVYGVLTAVEGCDAFQDVKKNTKISQWFESMTEVVKQHGGATLVSERGSSA
>Macrobrachium rosenbergii 
MSVYVRNIVLKYQRNERLFSQILINTTRRNDLQYVPNVRFMVTRKAPPAKSVPWKKYTKLVALGFGIGAVVGGGYMYELYKKVTTPVANPSEGGDYVLKEAPPAFKPARSIQSPTDTTGFKLTLYQYQTCPFCCKVRAFLDYYGFSYDVIEVNSVTRAQTRWTTYRKVPFIVIEIPNSDVILQLKDSSMIISVLQSFLHNKSETLTSLVKCYPSIAYTNEDGDKRIEIMNRYFLMYGQHPPGRSKEDIVDERKWRKWVDDVLVHVLSPNVYRTPQESLQAFKWFCKVGNWEEHFAKWEQLLVVYVGAAAMFFIGKNLKRRHQLKDDVRESFYEEMNVWLKALKKKGTKFMGGEEPNLSDLAVYGVLTAVEGCDAFEDLKNNTKVESWFSSMKETVKFHGGCSLIAQRVNVADA
>Caenorhabditis elegans [NP_501913.1] 
MRFFGVRTVQIASLAGFSWGGSKLDDIQTAKLRTCPIQVQQPEKVQNDVLLSRKVINHLDKSNLKLRLYQYETCPFCCKVRAFLDYHGFSYEVVEVNPVTRSQIKFSTTYKKVPILRSGETTMTESTLIISTLATYLQRPDQSLDQIIQMYPAVDSTNEKGKPVLNYPNKFFVMKGKVDGDANMASAREEREWREWVDNWFIHLISPNVYRNWNESVETFRWFEQVGDWHRTFPAWERVLAVYVGAAAMFLLSKTLKKKHNINDEREELRKACRDWMAAIGPNRQFLGGDEPNLADLSLYGAMNSFYGCSAFKEVILEEKIAEWWRKMDALVKNHDGRKALESRSQK
>Toxocara canis [KHN86389.1] 
MALLWTRSALFGGSVAVHLTESSEKADKAWNVDQATQKRELVASDVDKTLLNLRLYQYQTCPFCCKVRTFLDYYGFQYELVEVNPITKTQLRFSPNYKKVPILVAGGDIVLTESSLIVSVLSTFLHRTNRSLNDVVQFYPEIKSIDPKTKKELLLCPNKYYIMLEDTKLSDEQIQNSREEREWREWVDEHFIHLISPNVYRTWSESLATFRWFSEVGQWHDAFSPWERYLAVYAGAAVMFFVSKRLKKRHNIVDERTALMDACEQWMSALGDRPFLGGRQPNLADLALYGAMNSFYGCAAFAELLERTRIGVWFERMRSAVESRAGSSLMRSRCR
