# Supplementary material for: Characterization of prostanoid pathway and the control of its activity by the eyestalk optic ganglion in the female giant freshwater prawn, Macrobrachium rosenbergii
Source: Heliyon. 2021 Jan 30;7(1):e05898. doi: 10.1016/j.heliyon.2021.e05898 (PMC7851786; doi:10.1016/j.heliyon.2021.e05898)
Supplement: Table S1 [file mmc3.xlsx]

## Sheet: Prostaglandin
Prostanoid-related genes	Transcript	ES (TPM value)	CNS (TPM value)	Ov (TPM value)	BLAST hit and species	E-value	Accession numbers	Amino acid Sequence
Cytosolic phospholipase A2 (cPLA2)	Unigene19244_All, Unigene7080_All	5.95	14.72	0.38	Cytosolic phospholipase A2 [Penaeus monodon]	0	AFJ11391.1	MVFNEGGQENLTDIMNSLGKSKPANLHLKFHTPDILRRRSTSTMWDTAFDPFQVFEVEHEACLDFEVTIKKGESITKGSMLNDLLDTPDPYVVLRIPGCSNSSKRTSHIDNCVSPMWDETFHFFLDPSKEHNLKVTLMDANYTLDETLGEDTFCINELTNGVPRDHTFVFPGGSKVHARLKLEKNKVPDLRFSLALCREEKDYLLTRRKKVLAALQSLLGDRAPNTEKQVPILGILGSGGGFRAMTCLSGAVKALQESKVLDCATYIAGLSGSSWYISTLYAHDMFPGVTHTQIQAELRESVTNGWKMKLFHAPKYIGSMAAKYKKGQPVSFTDFFGHLLGDVLLKGAKHKKLTDMQRLLVQGIVPMPLFTCLHAKRNVSCRSFSEWVEFSPYEIGIAK…
Secreted phospholipase A2 (sPLA2)	Unigene6650_All	10.69	36.54	1.98	Group 3 secretory phospholipase A2 [Stegodyphus mimosarum]	4e-42	KFM61512.1	MNLFSVALLFICLVLKGVSSLPNFMTQDDLSDGQHEIRIHLNGINAKQTSVGHDQGSESGLVLRQVSHHRHMVTLIYVGEVQEGMGVDGLSLRDCEVTSDAAELDKFLETFRKDIETAQAIAEGSSNGVFHNTSYVPITSEDEIPEYLRPVLHFRQLRAVCKAHHRNVRRSVKLSRRQEDSSRELEAPTLSRSKRWVLNELLIMPGTKWCGNEDLAESFSDLSGFVGADHCCRQHDMCNINIPGLTRKFGIYNSRLTTVSHCACDERFRACLKMSKTGAADMVGNVFFDVVKTRCFVFKKEKVCKKTSWWGKCEKYRIQGVAVLRDPIPFSS
Phospholipase C delta (PLCd)	Unigene7737_All	6.99	15.59	1.86	Phospholipase C delta, putative [Ixodes scapularis]	2e-94	XP_002410916.1	EENKCFSVIHGPGGRETLDLVASSEEERDAWVTGLSHLIQSVKSLYEEKQYDVWLREQFNEADKDNNGSLNFDECSALLKQLNIKMDKSHAKKLFNQANTNKQKRDGEQVLEVGEFVAFYHALLKMPEVERVYKESASEKTQLMSAAQLCTFLQKYQGLADMDEAKAGNIILKYEASNLKDQGYMTQDGFYHMLQSDMFNIYNFDHESHIHQDMNQPLSHYYISSSHNTYLTGHQLAGESSVEGYISALKRGCRLLELDLWDGDDGEPIIYHGHTLTTKITLADVLKDGIKAYAFETSPYPVILSIENHLSLEQQRVMVKLMQDILGDMLATDPVPEDIGAVPSPESLKNKVIVRGKKPKGSEIEEDDEDDDDEDGMYGSLTGSYDD
Phospholipase C beta (PLCb) isoform 1	Contig19390_MrCNS	4.68	13.09	0.91	Phospholipase C beta 1 [Bombyx mori]	4e-165	AAD32609.1	GFLRYLMSDENVVMSLEKLDQYADMDQPLSHYFINSSHNTYLIGHQLTGRSSVEMYRQCLLSGCRCVELDFWNGRTEEPVIVHGYTLVPEISAKEVIECIAESAFKTSEWPVILSFENHCNPRQQAKIASYCREFFGDMLLDSPLDTFPLESGAALPPPSALRRKIIIKNKKKHRTHHHHHKKPTQGESQFHVDLGHSGDARPAEMQGNGEIPRPPLEKEGSRESSEEENEVANGEIPDGGPDEDVSSSSEEEEDGPLTPEEHRREHPTTTGTEAEEEAGAEISALVNYVQPVHFHSFENSEKRNRGYEMSSFVETHASNLLKESPMEFVNYNKRQLSRVYPRGTRVDSSNFLPHQFWNAGCQLVALNYQTLDLAMQLNLGIFEYNNRSGYLLKPDFMR…
Phospholipase C beta (PLCb) isoform 2	Unigene36025_All	12.24	1.17	0.34	Phospholipid phospholipase C beta isoform [Homarus americanus]	0	AAD32609.1	PKTNLRKHWMRLGMTVDFSGKIPVKHLVRTFASGKTEKMVYSCLEEMGLPSGKGDSIEKDAFTFEKFYKLYFTICPRTDIDELFSQITKTEFISINQLVTFMNEKQRDPNLNEILYPLYDEKRCLEIITAHEPNKENVDNKRFSKDGFLAYLMSDENAPVFLDRLDIYQDMDQPLSHYYINSSHNTYLSGRQFGGKSTAEMYRQTLLAGCRCVELDCWDGKGEDEEPIITHGKAMCTDILFKEAIMAIRDCAFVTSDYPIILSFENHCCKKQQYKLAKYCDELFGDLLMKEPLPDYPLVPGSALPPPSLLKKKILIKNKRLKPEVEKQELELFFKGQLDLVDDEDAKEDASQAAPPKDTKEAEAPEGGAPAAPAYSGTSLTNIHPWLSSMVNYAWPVHF…
Phospholipase C gamma (PLCg)	Unigene57328_All	0.34	0.67	8.65	Phospholipase C gamma [Bombyx mori]	3e-119	NP_001165394.1	MELSKLSLKSAKVFLKNPVDSSAWQPHFFVLTQDRLYFTELQNDQEMDFEDSGSEHRLSTDVSDDERHLQEPWYHGRLQGGRSKAEELLAQNSHLGDGTFLVRCSENFVGDHTLSFWYQGKSWHCRIRTRQEGDTTRFWLKEDDCFESLHALIEHYRVYAIRSQGVSVTLGSAVPQPNSHERMEWYHANLTRQEAEDYLGRIAEDGAFLVRPGGEPYSVAVSFRVDGRTKHCRVRQEDQLFTIGTATFDSLVDLVKYYERNFLFRKVKLRYPVTERVMQSLVDQMPLGAYPPDDNGADPAYVSNIHVKAKYSYKAIQDDELTFPKHAIIQNVNKEERDWWKGDYGGQRQHWFPATYVEEIEPENVNERGEDNQILGSLQKGSLDIRGAETRIERVTSAN…
Cyclooxygenase 1 (COX1)	Unigene20053_All, Unigene27866_All	12.98	15.21	0.69	Cyclooxygenase [Halocaridina rubra]	0	ALG96666.1	ETQLPQAQIVTTYDYDPCCGYPCQNQGVCMAWPGNNYTCDCTGTGYYGDHCEIPTWPVWLAKKIKPDPESLHNFLTSNGWLWAILNRIPFIHKKLMTYVYLSRGDMVDSPPTYESDHSYITLNAYFNESYYARALPPVPEHCPTPMGDKGFKELPDVDLLIKKVFMRREFIPEPHETNVLFQYYAQHFTHQFFRTDQKKGPQLTKGTGGVDVSNIYGLTENDRQALRSRVNGKLRTQVINGEEFPPYLKDVPDITMDYPPNVPIPESGKFALGHPFFALLPGLFAYATIWVREHNRVCDELLKIHPDWSDEQLYQTARLIITGEVIKITIEDYVQHLSQYKLRLSFEPDLVHGTRFQYHNRIHVEFNHLYHWHPLIPDAIEINGTNYAIMDMAYNTLPI…
Cyclooxygenase 2 (COX2)	Unigene22278_All	6.1	13.39	24.22	Cyclooxygenase [Halocaridina rubra]	0	ALG96666.1	MGESSKRSPDDRQGSKVWTAILSSSVAVLVLSTSYRFVNVILTEEAPELSGYDPCCDYPCQNLGVCVSDKFSDYTCDCVGTGYYGSRCTIPEVGTLFSNLIPDATSAYGLLTSHDWLWNLINGNNDLRDQFSAQLYLSLSDFTDSPPAFESEHTFITGNVFYNKSLFTRSLPPVPSRCPTPMGTKGPKEYPDIDVLMNKLFARKEFIPDPQNSNLLFQYYALHFGRQFVQGPGTGPQLFRGTGEMDASHIYGTEEKDRQALRSGISGKLRSQILNGEEFPAILSDEPDTSTSQQVKNQTFALADPMFSSSPGLFVFATIWLREHNRVCDELLKVHSDWDDQRLYETARMIVSGEVVKITLVDFVQHLSQYKLDLSFNPELLHGTRFQFHNRIHAEFNHL…
Glutathione-dependent prostaglandin D synthase (gPGDS) isoform 1	Unigene3543_All	10.62	12.97	3.86	Glutathione-dependent prostaglandin D synthase [Penaeus monodon]	5e-95	AFJ11393.1	MPQYKLKYFNLRGRGEPVRWVLAAADQPYEDVRFSRETEWPFKKPEMPYGKVPVLYIDDKPLSQSVTICRYLGRMHNLYVDDPWESAIGDEVADSVHDLLPHAAQMVYAKNAGDAEKAKMLATEFYTSTLPPVMRELDRRLEGREWFCGDKMTWSDVFVACYLSQLSAHHEGSLDAVPRLKALVEKVVKIPQIEKWIKERPDTPM
Glutathione-dependent prostaglandin D synthase (gPGDS) isoform 2	Unigene3451_All	21.71	56.72	5.44	Glutathione-dependent prostaglandin D synthase [Penaeus monodon]	3e-27	AFJ11393.1	MSTYHLVYFNMRGRGEPIRWILLAAEVDFSEEIINVFSDWKDRKEDYDWGNVPVLMVDGNQLHQTTVISRYLGEAHDMISKDLWTVTRQQELVEGVHDITYILSDLFIARLRQDVAQQTNMYNKAKGRLPIIFMNVERAITEEGWIYSDEMTWVDVFVAAYFDLFNLYYPGIIDNYPLCQELVTKVTSIPKIAKRIEERPDWSDFETPVNMNPEEE
Hematopoietic prostaglandin D synthase (hPGDS) isoform 1	Unigene20336_All	27.7	374.43	55.93	Hematopoietic prostaglandin D synthase [Penaeus monodon]	3e-74	AFJ11392.1	MPEYKLIYFNAKGRAELIRWIFAYGGIPYTDERIEKDDWPAMKSTIPFGKLPCLVVDGKHLPQSLAMARYVAKQAGLVPECSLQSAYCDAVVDTLTDIGMELFKIHVMTDEEEKKKQYAEVNQKTITPALSYLNKKLEDRQWIVSDKITWADLAIGIIVGGIASRKEEFLKPYPKLASHVQKVASLPKIKEWIDKSPKTEM
Hematopoietic prostaglandin D synthase (hPGDS) isoform 2	Unigene19478_All	9.08	5.93	31.86	Hematopoietic prostaglandin D synthase [Penaeus monodon]	2e-52	AFJ11392.1	GGIPYTDERLEKEDWPAVKNTIPNGKLPCLMVDGKPLPQSQAIARYAAKEVGLVPEDNLQSALCDAVVDTITDIAMELYKLHVMTDEEERKNQYLDVKEKTLEPALSYLEKQLNGHEWIVGEKITWADLAIGAILGAIVQRKEDFLASHPKLEEHVTKIQSLPKIQEWIENSPKTEM
Hematopoietic prostaglandin D synthase (hPGDS) isoform 3	Unigene19813_All	3.29	0.43	4.15	Hematopoietic prostaglandin D synthase [Penaeus monodon]	9e-22	AFJ11392.1	FKVEDDDEKQRLFEEEFFPNHMEPFMKRLNHRLEDKEWFITDDMTWADVAIGRSLSQILAQFPDCLEHYPNVASLVEKVCELPAIKEWIDNRPETSF
Cytosolic prostaglandin E synthase (cPGES)	Unigene7084_All	35.98	67.13	126.43	Cytosolic prostaglandin E synthase [Penaeus monodon]	2e-67	AFJ11394.1	MSSSQNSPPPVAWAQRKNVVFLTICVEDCKEPTITIQEDKIYFKGTGGTEKKDYEYTYILYSNIDKEKSRSFVRDRNIELILVKKEEGPFWPHLLKDKVKQHWLKVDFGRWKDEDDSEDEGEGQNPDLEEMMRQMGGLGGGDSRPSLDDLEDEDSDDDDLPDLE
Microsomal prostaglandin E synthase (mPGES) isoform 1	Unigene17352_All	9.06	33.92	4.91	Microsomal prostaglandin E synthase [Penaeus monodon]	1e-57	AFJ11395.1	MGGWTLENPVFANYVFYAGILALKVIIMGPITGYYRITKKVFMNEEDAKSMGAKEVKTNDPDVERVRRAHQNDLENIPVFWILGLLYILTDPSVALSKIIFRVYTMSRIIYTVLYLSGSNKRGMPFMIGMVINVFLAVSVIITFIN
Microsomal prostaglandin E synthase (mPGES) isoform 2	Unigene49139_All	1.85	1.45	4.56	Microsomal prostaglandin E synthase [Penaeus monodon]	1e-29	AFJ11395.1	KRVFFNQEDAKVMGVKELRLNDPDVERVRRAHQNDIENIPVFWILGLLYILTDPSESVSKMLFRVFTLCRIIHTVLYLSESNKR
Prostaglandin E synthase 2 (PGES2)	Unigene3911_All, Unigene19799_All	5.13	5.88	71.86	Prostaglandin E synthase 2 [Penaeus monodon]	0	AFJ11396.1	MSVYVRNIVLKYQRNERLFSQILINTTRRNDLQYVPNVRFMVTRKAPPAKSVPWKKYTKLVALGFGIGAVVGGGYMYELYKKVTTPVANPSEGGDYVLKEAPPAFKPARSIQSPTDTTGFKLTLYQYQTCPFCCKVRAFLDYYGFSYDVIEVNSVTRAQTRWTTYRKVPFIVIEIPNSDVILQLKDSSMIISVLQSFLHNKSETLTSLVKCYPSIAYTNEDGDKRIEIMNRYFLMYGQHPPGRSKEDIVDERKWRKWVDDVLVHVLSPNVYRTPQESLQAFKWFCKVGNWEEHFAKWEQLLVVYVGAAAMFFIGKNLKRRHQLKDDVRESFYEEMNVWLKALKKKGTKFMGGEEPNLSDLAVYGVLTAVEGCDAFEDLKNNTKVESWFSSMKETVKFHG…
Prostaglandin F synthase 1 (PGFS1)	Unigene26298_All	25.35	38.56	299.44	Prostaglandin F synthase [Penaeus monodon]	0	AFJ11397.2	MPAPNVPYLTFNNGRKVPAFGLGTWKSKPGEVTQAVKDAISCGYRHIDCALVYGNEPEVGDAIKAKIADGTVKREDLFITSKLWNTYHSKNLVIPTLRESLTNLGLEYLDLYLIHWPMGYKEGDGHFPADENGKVLYSDADYVDTWPEMEKAVEMGLVRSIGISNFNKHQTERILEIAKILPVTNQIECHPYLNQRKLIDWSASKKILITAYSPLGSPDRPWAKPDDPLLMEDPKIVAVAEKYKKTPAHILIRYQLQRGVVVIPKSVTKSRIESNIQVFDFELSDEDMKTIDSFDCNGRFLHLTWVKDHPHWPFNVEF
Prostaglandin F synthase 2 (PGFS2)	Unigene23331_All	1.8	2.97	14.37	Prostaglandin F synthase-like [Aplysia californica]	2e-103	XP_005089972.1	MKNMVQQAVTLSNSVAMPLIGFGTFKIRGQEVIFKVTEAALNAGYRSFDTAAVYRNEDDLGKAFKKYIPEMGLKREDLFITSKLGPKDHGYEACIEAFNLSLKRLQLEYLDLYLIHWPGVQKLQPEDPENQKRRNESWSALESLYKSGKVRAVGVSNYNISHLEDLLQHCNVVPHINQVEYHPHYQQKELKKYCDEHGIKIQAYSSLGTTVCNSPLLENSQVKEVAKKSCRTPAQVLLRWATQKGVGVLPKSTNVDHIYENYDLNFDLSEEDYKLISSSNITKKYAWDSSVVI
Prostaglandin I synthase 2 (PGIS)/ Prostacyclin synthase	ND	ND	ND	ND	ND	ND	ND	ND
Thromboxane A synthase isoform 1	Unigene48062_All	1.05	1.94	113.63	Thromboxane-A synthase-like [Oreochromis niloticus]	1e-84	XP_013127958.1	MAESEEGEGPLENSWSFTPPWEWQFMVSEILLGMVVLLSSYWILCRIKHFSLWRRHGIPGPKPSLIFGNLLQIRTKSKDILAVQTEWLEKYGNVCGYFTGHRPTLLVADLEMLRQILIKDFPSFANRARYFLAKKPYSDMIVDMRDHHWKFLRRITTPVFSLSRLRMMLGLMQESVDDFLAVVSEHADNGVDMDIFSVSQRLTLDVIGRCALAMKLECLKNPEEPLLLLVRRFFRFAISPLVVVAMVFPGLAPWLRYFRGSTDAALVERAVTTNLRDVLARRRAAPYEGCTDFLQLLIDASDDPGILENSTLEMTDQGFSPLEESQVIDTSQDINLQDPESPGGSKDDPESPSPSKPRKESITSGDDEEEPTLSTAEGSPLFAGDKTGKSRSPRDKSRQ…
Thromboxane A synthase isoform 2	Unigene45852_All	0.83	4.37	0.34	Thromboxane A synthase-like protein [Daphnia pulex]	1e-52	EFX87565.1	VHKLNYLDQIFAESLRILPPVVTFISRDTNADFQLGDYFIPNDTNILIPVWQIHHDPKLWPEPDKFDPERFSPKVKASETRHPMSYIPFGAGPRGCPGVRFAQLEAKVAIARLVRTHRLETCEQTPIPLTFEMPTVTHIPAKDVILKAVRRE
Thromboxane A synthase isoform 3	Unigene46960_All	0	2.96	0.53	Thromboxane A synthase [Penaeus monodon]	6e-21	AFJ11398.1	KQKATRKQLTDAEIIANAWVFLLGGFETTANSLTSAAYLLACNPDAQEKLYKELSNVIEDGTQHLSYET
15-hydroxyprostaglandin dehydrogenase	Contig677_MrCNS	1.89	6.91	0.36	15-hydroxyprostaglandin dehydrogenase-like [Lingula anatina]	2e-64	XP_013396931.1	MPIIGSVALITGAARGLGRSFAQALLARGAKVCVTDINEEQGKVAETELQAEHGANNVMFVKCDVTKDEDFRNAWSKATDTLGTVGLLINNAGIGNEKNWQLTVDVNLGGCMRGTLLALEKMGADKGGAGGTVVNVSSIAGLKVVPFGPTYATTKHAIVGLSRSLGHDFHYAYTKVKVQCLCPSFVQTDLIVDSKKTAFSPQCAAVLEKIGGTLKYMTAETVANGLVQLIEESRNGGCMVVEADKDPYYVDPPVQS
Aldo-keto reductase	Unigene299_All	5.74	7.44	37.3	aldo-keto reductase 1 [Coptotermes gestroi]	4e-113	AMJ21949.1	MKSVPSVDLPNGKKMPIIGIGTFQAKSEEIKAIINTALECGYRHIDTAFLYQNESAIGEVLDEWLSSGRISREDLFVTTKLPMVANRAADVGRFLDKSLTNLRLSHVDLFLIHHPVGMKGKNDDDILPKDELGNMVFDFDTDLESLYKAMENQVDSGKAKSIGLSNFDCKQVERILKVCRIKPANHQVELHAYYQQRKMREFCKEHGVSICAYAPLGAPYKPPRGSKEVPVLLEHPTVTSLASGHNKTPAQIVLRFLIQLGIIVIPKSSRPERVRENFQVFDFELTSPEMASLEELDQGIDGRLFDFQVFKGIDRHPEFTFGTQSR
Carbonyl reductase	Unigene10725_All	13.45	23.4	68.45	Carbonyl reductase [NADPH] 1 [Zootermopsis nevadensis]	2e-121	KDR03826.1	MAGRRIAVVTGANKGIGFGIMKELCAKFDGIVYLTSRDESRGLAAVKNLSELGLQAQYHQLDIDNIESIKKFAEYIKTKYGGFDVLVNNAAIAYKNAATEPFGEQAENTIRVNVIGTLNACRELFPLLRPGARVVTVSSSCGHLLRINGSEPAASALREKFASPTLTEDEIVSLVNQFVEAAKAGDWNAKGWPNSTYNVSKVAVSALTRVQQRAFDADPRKDIVVNNCHPGYVDTDMTSHKGPLTIEQGAVCPSYLALLPPDTDLRGAYLWYDKQVVDWVKGPTPSVV

## Sheet: Sheet1
Prostanoid-related genes	Transcript	ES (FPKM value)	CNS (FPKM value)	Ov (FPKM value)	BLAST hit and species	E-value	Accession numbers
Cytosolic phospholipase A2 (cPLA2)	Unigene19244_AllUnigene7080_All	5.5731	12.2655	0.3649	Cytosolic phospholipase A2 [Penaeus monodon]	0	AFJ11391.1
Secreted phospholipase A2 (sPLA2)	Unigene6650_All	10.0162	30.4492	1.8893	Group 3 secretory phospholipase A2 [Stegodyphus mimosarum]	4e-42	KFM61512.1
Phospholipase C delta (PLCd)	Unigene7737_All	6.5495	12.9922	1.7774	Phospholipase C delta, putative [Ixodes scapularis]	2e-94	XP_002410916.1
Phospholipase C beta (PLCb) isoform 1	Contig19390_MrCNS	4.3788	10.9091	0.8713	Phospholipase C beta 1 [Bombyx mori]	4e-165	AAD32609.1
Phospholipase C beta (PLCb) isoform 2	Unigene36025_All	11.4644	0.9768	0.3238	Phospholipid phospholipase C beta isoform [Homarus americanus]	0	AAD32609.1
Phospholipase C gamma (PLCg)	Unigene57328_All	0.319	0.5569	8.2711	Phospholipase C gamma [Bombyx mori]	3e-119	NP_001165394.1
Cyclooxygenase 1 (COX1)	Unigene20053_All, Unigene27866_All	12.1601	12.678	0.6579	Cyclooxygenase [Halocaridina rubra]	0	ALG96666.1
Cyclooxygenase 2 (COX2)	Unigene22278_All	5.7168	11.1588	23.1675	Cyclooxygenase [Halocaridina rubra]	0	ALG96666.1
Glutathione-dependent prostaglandin D synthase (gPGDS) isoform 1	Unigene3543_All	9.9519	10.8053	3.6915	Glutathione-dependent prostaglandin D synthase [Penaeus monodon]	5e-95	AFJ11393.1
Glutathione-dependent prostaglandin D synthase (gPGDS) isoform 2	Unigene3451_All	20.3354	47.2681	5.2003	Glutathione-dependent prostaglandin D synthase [Penaeus monodon]	3e-27	AFJ11393.1
Hematopoietic prostaglandin D synthase (hPGDS) isoform 1	Unigene20336_All	25.9524	312.04	53.4997	Hematopoietic prostaglandin D synthase [Penaeus monodon]	3e-74	AFJ11392.1
Hematopoietic prostaglandin D synthase (hPGDS) isoform 2	Unigene19478_All	8.5055	4.9391	30.475	Hematopoietic prostaglandin D synthase [Penaeus monodon]	2e-52	AFJ11392.1
Hematopoietic prostaglandin D synthase (hPGDS) isoform 3	Unigene19813_All	3.0799	0.3585	3.9742	Hematopoietic prostaglandin D synthase [Penaeus monodon]	9e-22	AFJ11392.1
Cytosolic prostaglandin E synthase (cPGES)	Unigene7084_All	33.7038	55.9447	120.936	Cytosolic prostaglandin E synthase [Penaeus monodon]	2e-67	AFJ11394.1
Microsomal prostaglandin E synthase (mPGES) isoform 1	Unigene17352_All	8.491	28.2705	4.6946	Microsomal prostaglandin E synthase [Penaeus monodon]	1e-57	AFJ11395.1
Microsomal prostaglandin E synthase (mPGES) isoform 2	Unigene49139_All	1.7302	1.2082	4.3612	Microsomal prostaglandin E synthase [Penaeus monodon]	1e-29	AFJ11395.1
Prostaglandin E synthase 2 (PGES2)	Unigene3911_All	4.8031	4.9033	68.7397	Prostaglandin E synthase 2 [Penaeus monodon]	3e-131	AFJ11396.1
Prostaglandin F synthase 1 (PGFS1)	Unigene26298_All	23.7446	32.1384	286.442	Prostaglandin F synthase [Penaeus monodon]	0	AFJ11397.2
Prostaglandin F synthase 2 (PGFS2)	Unigene23331_All	1.6846	2.4767	13.7503	Prostaglandin F synthase-like [Aplysia californica]	2e-103	XP_005089972.1
Prostaglandin I synthase (PGIS)/ Prostacyclin synthase	ND	ND	ND	ND	ND	ND	ND
Thromboxane A synthase isoform 1	Unigene48062_All	0.9834	1.6201	108.701	Thromboxane-A synthase-like [Oreochromis niloticus]	1e-84	XP_013127958.1
Thromboxane A synthase isoform 2	Unigene45852_All	0.7815	3.6382	0.3216	Thromboxane A synthase-like protein [Daphnia pulex]	1e-52	EFX87565.1
Thromboxane A synthase isoform 3	Unigene46960_All	0	2.4688	0.5092	Thromboxane A synthase [Penaeus monodon]	6e-21	AFJ11398.1
15-hydroxyprostaglandindehydrogenase	Contig677_MrCNS	1.7676	5.7604	0.3395	15-hydroxyprostaglandin dehydrogenase-like [Lingula anatina]	2e-64	XP_013396931.1
Aldo-keto reductase	Unigene299_All	5.3794	6.198	35.6769	aldo-keto reductase 1 [Coptotermes gestroi]	4e-113	AMJ21949.1
Carbonyl reductase	Unigene10725_All	12.603	19.5041	65.4775	Carbonyl reductase 1 [Zootermopsis nevadensis]	2e-121	KDR03826.1
Prostaglandin receptor	Unigene31002_All
